# Supplementary material for: Three-Dimensional Printing for Cancer Applications: Research Landscape and Technologies
Source: Pharmaceuticals (Basel). 2021 Aug 10;14(8):787. doi: 10.3390/ph14080787 (PMC8401566; doi:10.3390/ph14080787)
Supplement: Supplementary file 1 [file pharmaceuticals-14-00787-s001.zip]

Archive with 1 entries (1 files):
- pharmaceuticals-1328335-supplementary.pdf
